# Supplementary material for: Differentiated regulation of immune-response related genes between LUAD and LUSC subtypes of lung cancers
Source: Oncotarget. 2016 Nov 15;8(1):133–44. doi: 10.18632/oncotarget.13346 (PMC5352059; doi:10.18632/oncotarget.13346)
Supplement: Supplementary file 2 [file oncotarget-08-133-s002.xlsx]

## Sheet: Table S1
Supplementary Table S1: Clinical information of patients with LUAD or LUSC (Modified from TCGA clinical data).
Patient_barcode	Histologic_diagnosis	Gender	Race	Initial_pathologic_dx_year	AJCC_staging_edition	AJCC_tumor_pathologic_pt	AJCC_nodes_pathologic_pn	AJCC_metastasis_pathologic_pm	AJCC_pathologic_tumor_stage	Age_at_initial_pathologic_diagnosis
TCGA-44-6145	LUAD	Female	White	2011	7th	T1	N0	M0	Stage IA	62
TCGA-91-6828	LUAD	Male	White	2011	7th	T1a	N0	M0	Stage IA	70
TCGA-91-6835	LUAD	Female	White	2010	7th	T1	N0	M0	Stage IA	81
TCGA-55-6980	LUAD	Male	White	2006	6th	T1	N0	M0	Stage IA	56
TCGA-44-2655	LUAD	Female	White	2009	6th	T1	N0	M0	Stage IA	65
TCGA-44-2661	LUAD	Female	White	2009	6th	T1	N0	M0	Stage IA	69
TCGA-50-5935	LUAD	Female	White	2006	6th	T1	N0	M0	Stage IA	86
TCGA-55-6969	LUAD	Male	White	2004	6th	T2	N0	M0	Stage IB	52
TCGA-55-6972	LUAD	Male	White	2005	6th	T2	N0	M0	Stage IB	72
TCGA-55-6986	LUAD	Female	White	2004	6th	T2	N0	M0	Stage IB	74
TCGA-44-2662	LUAD	Male	White	2009	6th	T2	N0	M0	Stage IB	65
TCGA-44-2668	LUAD	Male	White	2009	6th	T2	N0	M0	Stage IB	51
TCGA-38-4625	LUAD	Female	White	2002	5th	T2a	N0	M0	Stage IB	66
TCGA-50-5931	LUAD	Female	White	2001	5th	T2	N0	M0	Stage IB	75
TCGA-50-5939	LUAD	Male	White	2008	6th	T2	N0	M0	Stage IB	85
TCGA-73-4676	LUAD	Male	White	2010	[Not Available]	T2a	N1	M0	Stage IIA	45
TCGA-38-4627	LUAD	Female	White	2003	[Not Available]	T1b	N1	M0	Stage IIA	64
TCGA-44-6146	LUAD	Male	White	2010	7th	T3	N0	M0	Stage IIB	64
TCGA-49-6742	LUAD	Male	White	2010	7th	T2	N1	M0	Stage IIB	70
TCGA-55-6983	LUAD	Male	White	2005	6th	T2	N1	M0	Stage IIB	81
TCGA-44-2665	LUAD	Female	White	2009	6th	T2	N1	M0	Stage IIB	55
TCGA-50-5932	LUAD	Male	White	2001	5th	T2	N1	M0	Stage IIB	75
TCGA-55-6975	LUAD	Male	White	2004	6th	T2	N1	M0	Stage IIB	61
TCGA-55-6979	LUAD	Female	White	2006	6th	T2	N1	M0	Stage IIB	59
TCGA-55-6982	LUAD	Female	White	2004	6th	T2	N1	M0	Stage IIB	79
TCGA-55-6984	LUAD	Female	White	2006	6th	T2	N1	M0	Stage IIB	71
TCGA-49-6745	LUAD	Male	White	2011	7th	T2a	N2	M0	Stage IIIA	82
TCGA-44-3396	LUAD	Female	White	2009	7th	T2	N2	M0	Stage IIIA	74
TCGA-50-5930	LUAD	Male	White	2001	5th	T2	N2	M0	Stage IIIA	47
TCGA-49-4490	LUAD	Female	White	1993	4th	T3	N2	M0	Stage IIIA	45
TCGA-50-6595	LUAD	Female	White	2009	6th	T2	N2	M0	Stage IIIA	74
TCGA-55-6981	LUAD	Female	White	2005	6th	T1	N2	M0	Stage IIIA	53
TCGA-50-5936	LUAD	Male	White	2007	6th	T2	N2	M0	Stage IIIA	58
TCGA-50-5933	LUAD	Male	White	2001	5th	T4	N2	M0	Stage IIIB	72
TCGA-38-4632	LUAD	Male	Black or Africa American	1998	[Not Available]	T2	N1	M1	Stage IV	42
TCGA-55-6968	LUAD	Male	White	2004	6th	T1	N0	M1	Stage IV	61
TCGA-22-5489	LUSC	Male	White	2003	[Not Available]	T1b	N0	M0	Stage IA	64
TCGA-22-5491	LUSC	Male	White	2003	[Not Available]	T1a	N0	M0	Stage IA	74
TCGA-22-4609	LUSC	Male	White	2003	6th	T1	N0	M0	Stage IA	81
TCGA-43-7658	LUSC	Female	White	2006	6th	T1	N0	M0	Stage IA	75
TCGA-85-7710	LUSC	Female	White	2011	7th	T1b	N0	M0	Stage IA	59
TCGA-22-5471	LUSC	Male	White	2005	[Not Available]	T2a	N0	M0	Stage IB	75
TCGA-22-5472	LUSC	Male	White	2005	[Not Available]	T2a	N0	M0	Stage IB	67
TCGA-22-5478	LUSC	Male	[Not Available]	2004	[Not Available]	T2a	N0	M0	Stage IB	79
TCGA-22-5482	LUSC	Male	White	2005	[Not Available]	T2a	N0	M0	Stage IB	81
TCGA-43-6143	LUSC	Male	White	2010	7th	T2	N0	M0	Stage IB	70
TCGA-56-7580	LUSC	Male	White	2011	7th	T2a	N0	M0	Stage IB	84
TCGA-56-7582	LUSC	Male	White	2011	7th	T2a	N0	M0	Stage IB	83
TCGA-77-7138	LUSC	Male	[Not Available]	1999	6th	T2	N0	M0	Stage IB	67
TCGA-77-7142	LUSC	Female	White	2007	6th	T2	N0	M0	Stage IB	59
TCGA-77-7338	LUSC	Male	White	1995	6th	T2	N0	M0	Stage IB	64
TCGA-77-8008	LUSC	Male	[Not Available]	2001	6th	T2	N0	M0	Stage IB	68
TCGA-43-3394	LUSC	Male	Black or Africa American	2009	6th	T2a	N0	M0	Stage IB	52
TCGA-34-7107	LUSC	Male	White	2011	7th	T2a	N0	M0	Stage II	70
TCGA-22-4593	LUSC	Male	White	2002	7th	T2b	N0	M0	Stage IIA	77
TCGA-22-5483	LUSC	Male	White	2005	[Not Available]	T1a	N1	M0	Stage IIA	74
TCGA-43-5670	LUSC	Male	White	2010	7th	T2b	N0	M0	Stage IIA	70
TCGA-56-7730	LUSC	Male	White	2011	7th	T2b	N0	M0	Stage IIA	73
TCGA-22-5481	LUSC	Female	White	2002	5th	T2	N1	M0	Stage IIB	72
TCGA-77-7337	LUSC	Male	White	2000	6th	T2	N1	M0	Stage IIB	65
TCGA-77-8007	LUSC	Male	[Not Available]	2001	6th	T2	N1	M0	Stage IIB	68
TCGA-51-4081	LUSC	Male	White	2009	[Not Available]	T2a	N1	M0	Stage IIB	55
TCGA-33-6737	LUSC	Male	White	2008	6th	T2	N2	M0	Stage IIIA	71
TCGA-56-7579	LUSC	Male	White	2011	7th	T3	N1	M0	Stage IIIA	61
TCGA-39-5040	LUSC	Male	White	2008	7th	T2a	N2	M0	Stage IIIA	59
TCGA-34-8454	LUSC	Female	White	2011	7th	T3	N1	M0	Stage IIIA	62
TCGA-77-7335	LUSC	Female	White	1996	6th	T4	N2	M0	Stage IIIB	62
TCGA-58-8386	LUSC	Male	[Not Evaluated]	2008	6th	T3	NX	M1	Stage IV	75
Note:
LUAD, Lung Adenocarcinoma; LUSC, Lung Squamous Cell Carcinoma;
The American Joint Committee on Cancer (AJCC) staging system, a classification system developed by AJCC for describing the extent of disease progression in cancer patients;
Initial_pathologic_dx_year, the year of patient at the first pathologic diagnosis;
AJCC_staging_edition, the edition of the AJCC staging system;
AJCC_tumor_pathologic_pt, the pathologically-determined tumor size and/or extension as defined by the AJCC;
AJCC_nodes_pathologic_pn, the pathologically-determined absence or presence or extent of regional lymph node metastasis as defined by the AJCC;
AJCC_metastasis_pathologic_pm, the pathologically-determined absence or presence of distant metastasis as defined by the AJCC;
AJCC_pathologic_tumor_stage, the pathologically-determined anatomic extent of disease based on the tumor size (T), lymph nodes affected (N), metastases (M) elements as defined by the AJCC;
Age_at_initial_pathologic_diagnosis, the age of patient at the first pathologic diagnosis.
