# Supplementary material for: Differentiated regulation of immune-response related genes between LUAD and LUSC subtypes of lung cancers
Source: Oncotarget. 2016 Nov 15;8(1):133–44. doi: 10.18632/oncotarget.13346 (PMC5352059; doi:10.18632/oncotarget.13346)
Supplement: Supplementary file 3 [file oncotarget-08-133-s003.xlsx]

## Sheet: Table S4
Supplementary Table S4: Expression information of the cell proliferation and cell cycle related genes with pattern 42 in LUAD and pattern 35 in LUSC. Log2 transformed RPKM ratio (tumor/normal) values of genes at stage (I-III) in LUAD and LUSC are listed.
Gene ID	LUAD_IA	LUAD_IB	LUAD_II	LUAD_III	LUSC_IA	LUSC_IB	LUSC_II	LUSC_III
Pattern 42 in LUAD
ANLN	3.06017	4.81923	4.12373	5.17097	4.84948	4.7853	4.3526	6.54107
ARTN	1.87888	4.05131	2.46592	2.12213	5.19514	5.69741	4.8888	5.30267
AURKB	2.84367	4.69636	3.60716	3.82843	3.88892	4.92144	4.86363	5.14153
BIRC5	3.12944	5.15807	4.09183	4.27511	4.64849	5.22387	4.62909	5.9843
BLM	2.11595	2.87174	2.52473	2.88989	2.97756	3.17825	3.50245	3.63338
BRCA1	0.979981	2.09804	1.72115	1.90221	2.75587	2.25077	2.92541	2.43098
CBLB	0.699199	1.21208	1.09517	1.01346	1.28736	1.23845	1.26532	0.476638
CCNB2	2.85079	4.16737	3.41448	3.70374	4.47045	4.78111	4.47277	4.77275
CDC6	2.80455	4.41242	3.54573	4.30521	4.80539	4.63896	4.2154	5.06011
CDK1	1.85527	3.16548	2.39097	2.4051	3.8097	3.72068	3.57152	3.73899
CDK5R1	1.44339	2.81873	2.24128	2.57374	2.19707	3.19055	3.41049	3.85194
CDKN2A	2.4772	3.7998	3.70308	3.83877	5.35774	4.99514	5.32542	3.21942
CENPE	2.45391	4.19705	3.06274	3.33839	3.0713	3.70257	4.21758	4.76385
CEP55	2.79769	4.50314	3.3488	3.85455	4.13468	4.41873	3.94244	5.16486
CGREF1	2.19726	4.45027	4.17055	3.29702	3.84158	3.53307	3.47264	3.9475
CKAP2	0.780012	1.90873	1.10911	1.36861	2.36074	2.57011	2.57806	1.81418
CLSPN	2.68008	4.08653	3.27326	4.41987	4.30738	3.29869	3.55057	4.87425
DDR1	0.52649	1.11159	1.36861	1.07003	1.52647	1.85175	1.83572	1.62266
DLG5	0.619335	1.67114	1.54431	1.66996	2.26203	1.98021	1.8508	2.18576
E2F7	1.49213	4.09085	2.54332	3.7394	5.64043	5.07114	4.96817	4.55727
E2F8	2.64854	3.97531	3.96	4.43351	3.65742	3.97084	3.86746	4.69231
ERCC6L	2.37559	4.49106	3.6427	3.44196	3.85151	4.48988	4.54926	4.73815
ESPL1	2.75524	4.24161	3.62822	3.16702	4.00891	4.52406	4.17957	5.0092
EXO1	3.26436	5.16873	4.25296	4.45921	4.85151	4.73822	4.71872	5.7482
FANCA	1.83666	2.37273	1.88555	2.21469	2.11364	2.75377	2.87346	2.60744
FANCD2	1.37767	2.07952	1.46607	2.22207	2.36672	2.26372	2.77014	2.84599
FANCG	0.785175	1.61788	1.24348	1.13178	2.65763	1.99898	2.24499	1.53779
FANCI	1.53774	2.75232	2.32406	2.55949	3.50447	3.22428	3.59953	3.37429
GAL	1.01847	7.54054	4.46339	3.09966	7.34235	6.27113	6.29838	9.20002
HDAC2	0.547683	1.26525	0.975556	0.917463	1.49139	1.47973	1.78739	1.33292
HELLS	2.2784	3.61406	3.04855	3.51485	3.63745	4.16407	3.72946	4.33582
HIF1A	0.835185	1.54552	1.14363	1.20842	1.57594	1.0779	1.09955	1.27513
HPRT1	1.09384	1.64706	1.22217	1.17972	1.98537	2.27105	2.14683	1.38072
HSPD1	1.09013	1.86625	1.49059	1.36421	1.92462	1.81059	2.09497	2.22855
IFI16	1.0812	1.8519	1.69361	0.919944	1.79521	1.75016	1.06146	1.20606
IL23A	1.75466	5.76051	3.16555	3.84836	4.38926	3.39985	4.689	1.66013
INCENP	0.851269	1.61355	1.45796	1.69318	2.30427	1.70558	2.76916	2.80218
ITGA2	1.29209	2.20221	2.20372	2.13828	2.69672	2.14044	1.95099	1.32797
KIF11	2.19643	4.04349	2.9805	3.44106	3.47365	4.01766	4.04043	4.6591
KIF14	3.53361	5.28026	4.01165	4.29064	4.22983	4.95565	5.16325	5.42415
KIF15	2.41352	4.35854	3.41371	3.71295	3.90246	3.7682	4.35963	4.2751
KIF18A	1.06267	2.326	1.38887	1.90195	2.93614	2.75727	2.91097	2.68549
KIF20A	2.83964	4.52984	3.34711	4.53822	3.9595	4.33016	3.71814	5.29312
KIF23	1.93439	3.55035	3.32176	3.42216	4.04629	4.18873	4.08276	4.68356
KIF2C	3.07675	5.11666	4.27435	4.39191	4.43217	4.68163	4.72589	6.01098
KIF3C	0.638095	1.93932	1.15293	1.54251	2.27477	1.83497	2.24754	1.60072
KIF4A	3.402	5.51387	4.72327	4.66734	4.81859	4.92853	4.54964	5.62559
KIF4B	1.13669	3.33723	2.43621	1.92645	3.4403	2.86798	3.54815	2.98843
KPNA2	1.60234	2.47185	2.33303	2.27248	2.91644	2.90541	2.80372	3.28621
MCM2	1.52216	3.25633	1.88376	2.36341	4.4532	3.69844	3.67479	3.51421
MET	0.636955	1.95152	1.10524	1.79752	-0.212585	0.45806	2.25813	1.02254
MIF	1.0616	2.07566	1.58138	1.31445	2.26396	2.69649	2.29387	1.95916
MMP14	0.744991	1.95948	1.50868	2.18286	1.55358	1.90751	1.41213	1.87529
MSH2	0.754422	1.57737	1.05464	0.893674	2.0834	1.5953	1.86291	1.94102
MSX2	1.39084	2.08136	2.40392	1.77297	1.95773	1.99891	2.67049	2.78367
NKX2-5	1.73249	5.56097	4.12021	4.44434	5.39186	7.74678	7.82407	3.97324
NME1	2.01459	2.84044	2.16914	2.66996	2.84678	2.48555	2.01927	2.29102
NME2	0.96993	1.72094	1.27192	1.2621	1.48014	1.68449	1.39393	1.56663
NUSAP1	2.06918	3.46398	2.6756	3.07744	4.23267	3.89273	3.63763	3.92985
PLAU	2.72711	4.03681	3.46066	4.22028	2.43435	3.42057	2.45926	2.96404
PLK1	2.60558	4.55142	3.80673	4.10598	3.9818	4.5398	4.60335	5.01028
PLK4	1.26444	2.9017	2.34903	2.51215	2.91287	2.96892	3.18442	3.42956
PRC1	1.91707	3.52889	2.83033	2.93123	4.03644	3.96076	4.0277	4.30739
PSMC4	0.705566	1.4039	1.04948	1.07487	1.4178	1.49824	1.92269	1.59007
PSMD11	0.903216	1.44989	1.29906	1.16001	1.96195	2.00013	1.97478	2.04992
PSMD12	0.828205	1.433	1.18567	1.10207	1.56174	1.43965	1.35595	1.46464
PTGES	2.90743	3.55721	3.80543	3.82397	3.27193	2.11462	2.28759	4.64663
RACGAP1	1.22844	2.44705	1.55828	1.64024	2.86656	2.73391	2.76734	2.67732
RCC2	0.777015	1.51248	1.11673	1.48562	2.55687	1.74488	2.16561	2.4625
TCF3	0.372588	1.14582	1.09492	1.08927	1.6325	1.37545	2.01376	1.58443
TFDP1	0.636906	1.18564	1.00441	0.62677	2.36632	1.77294	1.63847	1.3366
TLX1	3.10343	7.99229	5.38711	4.52175	7.13153	7.69969	5.60259	7.10006
TUBB	0.224697	1.52773	1.03766	1.14927	1.69663	1.32352	1.83958	1.65317
TUBB3	3.04732	5.01603	4.76788	5.6015	4.35503	2.56017	3.11585	3.4395
XRCC2	2.99833	3.68974	3.09742	3.74824	3.64566	4.02469	4.40563	4.82073
ZWILCH	0.797849	1.68642	1.53073	1.45545	2.51358	2.12566	2.3338	2.28376
Pattern 35 in LUSC
ADA	0.966133	1.20382	0.979747	1.2738	2.28492	1.71899	2.08262	2.69723
BICD2	-0.569129	-0.353693	-0.521745	-0.450138	2.06914	1.50367	1.56719	1.81162
BIRC5	3.12944	5.15807	4.09183	4.27511	4.64849	5.22387	4.62909	5.9843
BLM	2.11595	2.87174	2.52473	2.88989	2.97756	3.17825	3.50245	3.63338
BMP7	0.79836	-0.24206	2.53554	2.03084	4.6839	3.68239	4.15173	3.38624
BRCA1	0.979981	2.09804	1.72115	1.90221	2.75587	2.25077	2.92541	2.43098
BRCA2	1.00803	1.32466	1.18698	1.47995	1.93776	2.14854	1.96382	2.62908
CASP3	0.843608	1.13945	1.32476	0.746189	1.60479	1.36815	1.19492	1.18449
CCNB2	2.85079	4.16737	3.41448	3.70374	4.47045	4.78111	4.47277	4.77275
CD24	1.69536	1.45943	1.81673	2.30255	1.74316	1.56064	1.77242	1.47747
CD276	0.654197	0.852939	1.04353	1.35039	1.90492	1.15655	1.12963	1.71223
CDC6	2.80455	4.41242	3.54573	4.30521	4.80539	4.63896	4.2154	5.06011
CDK1	1.85527	3.16548	2.39097	2.4051	3.8097	3.72068	3.57152	3.73899
CDKN2A	2.4772	3.7998	3.70308	3.83877	5.35774	4.99514	5.32542	3.21942
CEP55	2.79769	4.50314	3.3488	3.85455	4.13468	4.41873	3.94244	5.16486
CLSPN	2.68008	4.08653	3.27326	4.41987	4.30738	3.29869	3.55057	4.87425
CNP	0.751034	0.839285	1.20281	1.05571	1.27138	0.926658	1.23272	1.1859
DLG1	0	0	0	0	1.5568	1.77174	1.26088	1.44568
DLG5	0.619335	1.67114	1.54431	1.66996	2.26203	1.98021	1.8508	2.18576
DNAJA3	0.717607	1.11997	0.899497	0.794805	1.6364	1.3985	1.12281	0.838597
DYNC1I1	-0.537185	3.15038	0.455929	1.05351	4.1752	3.38021	3.78643	1.89036
E2F7	1.49213	4.09085	2.54332	3.7394	5.64043	5.07114	4.96817	4.55727
E2F8	2.64854	3.97531	3.96	4.43351	3.65742	3.97084	3.86746	4.69231
EIF2AK2	0.906654	1.16632	1.25625	1.0563	1.55647	1.61007	1.81906	1.60366
ESPL1	2.75524	4.24161	3.62822	3.16702	4.00891	4.52406	4.17957	5.0092
EXO1	3.26436	5.16873	4.25296	4.45921	4.85151	4.73822	4.71872	5.7482
FANCD2	1.37767	2.07952	1.46607	2.22207	2.36672	2.26372	2.77014	2.84599
FANCG	0.785175	1.61788	1.24348	1.13178	2.65763	1.99898	2.24499	1.53779
FANCI	1.53774	2.75232	2.32406	2.55949	3.50447	3.22428	3.59953	3.37429
FOXN1	0	0	0	0	5.02598	5.99372	4.20088	5.26312
FRK	1.43187	1.38883	1.84276	1.24702	1.72761	1.53335	1.01195	1.35472
GBX2	1.0426	1.19824	4.43865	3.91538	5.66523	4.04575	3.79669	3.32153
GSK3B	0	0	0	0	1.18939	0.807842	1.04487	0.969841
GTPBP4	0.495222	1.52465	0.907589	0.987483	1.55895	1.13858	1.43212	1.70504
HDAC1	0.670278	1.11671	1.21861	0.783076	1.35882	1.4745	1.41071	1.6455
HDAC2	0.547683	1.26525	0.975556	0.917463	1.49139	1.47973	1.78739	1.33292
HELLS	2.2784	3.61406	3.04855	3.51485	3.63745	4.16407	3.72946	4.33582
HRAS	0	0	0	0	1.70301	1.69145	1.11141	1.12067
HSPD1	1.09013	1.86625	1.49059	1.36421	1.92462	1.81059	2.09497	2.22855
IGF1R	0	0	0	0	1.36588	1.56727	1.52837	1.4412
IL12RB2	1.09508	3.18666	2.16688	0.945838	3.46317	3.33502	2.72919	2.59294
IL20RB	4.29249	5.13668	4.81035	5.10293	6.60481	6.83587	5.83724	6.03732
IL31RA	5.2273	5.86293	5.1986	5.1108	4.70336	4.69349	3.43317	3.23234
ILF3	-0.0115814	0.61154	0.439158	0.386807	1.25383	0.785673	1.29237	1.04228
IRF6	0.417718	1.50756	1.16695	0.372523	3.21245	3.69708	2.9697	2.32383
JARID2	0	0	0	0	1.47278	1.42369	1.52465	1.66512
KDM1A	0.444744	1.34906	0.677514	0.692855	1.71792	1.07024	1.7541	1.76273
KIF15	2.41352	4.35854	3.41371	3.71295	3.90246	3.7682	4.35963	4.2751
KIF18A	1.06267	2.326	1.38887	1.90195	2.93614	2.75727	2.91097	2.68549
KIF20A	2.83964	4.52984	3.34711	4.53822	3.9595	4.33016	3.71814	5.29312
KIF22	1.02992	1.51159	0.84943	0.980709	1.83742	1.7405	2.07955	1.62556
KIF23	1.93439	3.55035	3.32176	3.42216	4.04629	4.18873	4.08276	4.68356
KIF2C	3.07675	5.11666	4.27435	4.39191	4.43217	4.68163	4.72589	6.01098
KIF3C	0.638095	1.93932	1.15293	1.54251	2.27477	1.83497	2.24754	1.60072
KIF4A	3.402	5.51387	4.72327	4.66734	4.81859	4.92853	4.54964	5.62559
KIF4B	1.13669	3.33723	2.43621	1.92645	3.4403	2.86798	3.54815	2.98843
KPNA2	1.60234	2.47185	2.33303	2.27248	2.91644	2.90541	2.80372	3.28621
LGR4	2.61479	2.72481	3.79379	2.66715	2.43689	2.18062	3.02267	2.1807
MAD2L2	0.958546	1.07503	0.709342	0.908005	1.97477	1.45686	1.54163	1.06286
MARK1	0.757275	0.872246	0.98993	0.666254	3.61689	3.24258	2.88584	1.75937
MCM2	1.52216	3.25633	1.88376	2.36341	4.4532	3.69844	3.67479	3.51421
MIF	1.0616	2.07566	1.58138	1.31445	2.26396	2.69649	2.29387	1.95916
MRE11A	0.510834	0.838715	0.734263	0.623125	1.18976	1.09549	1.38368	1.09504
MSH2	0.754422	1.57737	1.05464	0.893674	2.0834	1.5953	1.86291	1.94102
MSH6	0.741799	1.46526	0.921319	0.806024	2.23184	2.06958	1.88695	1.96748
NGFR	-1.37167	0.0228614	0.275052	0.0962499	3.08226	2.35846	2.04868	2.1001
NME1	2.01459	2.84044	2.16914	2.66996	2.84678	2.48555	2.01927	2.29102
NME2	0.96993	1.72094	1.27192	1.2621	1.48014	1.68449	1.39393	1.56663
NUP37	0.859301	1.33155	0.89768	0.743923	1.79618	1.77008	1.69957	1.44719
NUP62	0.377952	0.812886	0.701596	0.916777	1.44716	1.19436	1.25035	1.55341
NUSAP1	2.06918	3.46398	2.6756	3.07744	4.23267	3.89273	3.63763	3.92985
PARD3	0.0535752	0.5341	0.58719	0.550589	1.44836	1.51797	1.39325	1.58442
PAX3	2.26822	3.87596	-0.0599553	0.518928	7.1143	6.72335	4.99242	6.09406
PDX1	7.28924	6.03282	10.4877	9.14187	8.97964	5.17169	7.51777	5.60321
PLK1	2.60558	4.55142	3.80673	4.10598	3.9818	4.5398	4.60335	5.01028
PLK4	1.26444	2.9017	2.34903	2.51215	2.91287	2.96892	3.18442	3.42956
PRC1	1.91707	3.52889	2.83033	2.93123	4.03644	3.96076	4.0277	4.30739
PSMB2	0.777102	1.07303	0.804743	0.815524	1.24034	0.917073	0.935146	1.3486
PSMB3	0.87852	1.10703	0.941894	0.864648	1.24784	1.30103	0.985371	1.0423
PSMB4	1.19915	1.29712	1.14843	0.549246	1.80932	1.40699	1.07463	0.915114
PSMB5	0.49982	1.10405	0.960571	0.831389	1.17681	1.23043	1.12304	1.34568
PSMD11	0.903216	1.44989	1.29906	1.16001	1.96195	2.00013	1.97478	2.04992
PSMD12	0.828205	1.433	1.18567	1.10207	1.56174	1.43965	1.35595	1.46464
PSMD14	1.08676	1.2791	1.15683	0.760582	1.80965	1.67447	1.33121	1.3789
PSMD2	0.396674	1.3528	0.818151	1.05049	2.36131	2.14923	1.9107	2.2675
PSMD3	0.762957	1.01853	0.816089	0.808403	1.39111	1.21045	1.17111	1.51501
PSMD4	1.06822	1.22912	1.22952	0.698628	1.47064	1.22173	1.04562	1.00175
PSME3	0.527001	0.82248	0.880173	0.806272	1.14966	1.01242	1.06124	1.33346
RACGAP1	1.22844	2.44705	1.55828	1.64024	2.86656	2.73391	2.76734	2.67732
RARG	-0.0858032	1.26054	0.682392	0.707126	2.11756	1.81605	1.89755	1.91872
RBL1	1.15028	1.48906	0.822208	1.18641	2.30058	1.74142	2.30444	1.72132
RCC2	0.777015	1.51248	1.11673	1.48562	2.55687	1.74488	2.16561	2.4625
SEH1L	0.260448	0.856115	0.601079	0.202972	1.30545	0.896412	1.03725	1.37713
SHC1	1.2684	1.02059	1.21274	0.965521	1.55476	1.22677	0.690229	1.31187
SMO	0.554509	0.778841	1.16132	1.42832	2.96098	2.41707	2.38089	2.59167
SOX11	5.19513	7.26896	4.18576	4.20227	6.69584	3.65523	5.09975	6.86254
SOX4	1.22082	2.12265	1.83748	2.03939	2.91613	1.22465	2.64758	1.50133
SOX9	0.607616	1.56645	2.41431	1.41235	2.8199	2.04671	2.88659	2.3628
SPAST	0.614699	0.856521	0.755694	0.376651	1.90545	1.66664	1.61438	1.42297
SPHK1	-0.23921	0.45546	1.30722	0.999332	1.96529	2.04296	1.54988	1.67844
SPOCK1	1.75556	3.3059	4.64055	4.31997	4.13121	3.34075	4.11029	3.30057
TCF3	0.372588	1.14582	1.09492	1.08927	1.6325	1.37545	2.01376	1.58443
TFDP1	0.636906	1.18564	1.00441	0.62677	2.36632	1.77294	1.63847	1.3366
TFDP2	0.80734	1.82419	0.6407	0.612587	2.27758	1.75894	1.77932	1.63769
TUBB	0.224697	1.52773	1.03766	1.14927	1.69663	1.32352	1.83958	1.65317
XPO1	0.663361	1.10474	0.723783	0.797558	1.44663	1.38173	1.45346	1.16435
XRCC2	2.99833	3.68974	3.09742	3.74824	3.64566	4.02469	4.40563	4.82073
ZWILCH	0.797849	1.68642	1.53073	1.45545	2.51358	2.12566	2.3338	2.28376
