# Supplementary material for: Differentiated regulation of immune-response related genes between LUAD and LUSC subtypes of lung cancers
Source: Oncotarget. 2016 Nov 15;8(1):133–44. doi: 10.18632/oncotarget.13346 (PMC5352059; doi:10.18632/oncotarget.13346)
Supplement: Supplementary file 4 [file oncotarget-08-133-s004.xlsx]

## Sheet: Table S5
Supplementary Table S5: Expression information of the immune response related genes with patterns 11 and 21 in LUAD and patterns 11, 12, 2, and 3 in LUSC. Log2 transformed RPKM ratio (tumor/normal) values of genes at different stages (I-III) in LUAD and LUSC are listed.
Gene ID	LUAD_IA	LUAD_IB	LUAD_II	LUAD_III	Gene ID	LUSC_IA	LUSC_IB	LUSC_II	LUSC_III
DEIRGs of patterns 11 and 21 in LUAD
BST1	-0.547015	-1.24365	-0.722184	-1.24625	BST1	-1.0934	-1.11179	-1.89291	-1.43732
C1QB	-0.802699	-1.78268	-1.93087	-1.45451	C1QB	-1.00827	-2.1625	-2.61515	-1.06016
C1QC	-0.373813	-1.05463	-1.39603	-0.926729	C1QC	-0.657656	-1.7398	-2.15084	-0.64454
C8B	-2.66693	-4.22654	-3.76075	-5.42467	C8B	-6.76705	-4.45987	-9.38781	-8.49466
CACNB4	-1.56726	-2.17777	-2.65756	-2.87753	CACNB4	-2.50923	-2.18312	-0.350364	-3.10214
CD83	-0.444726	-2.43287	-1.88411	-1.91301	CD83	-1.09185	-1.64665	-2.4555	-2.12123
CFD	-2.25549	-3.50128	-2.43536	-1.60502	CFD	-2.64831	-3.08821	-2.82369	-2.41998
CTSG	-1.41698	-1.97838	-2.19056	-1.89738	CTSG	-3.98246	-2.64579	-3.91593	-2.05136
FCER1G	-0.310191	-1.00002	-1.22746	-0.90827	FCER1G	-0.886872	-1.75659	-1.93965	-0.576909
FCN3	-3.0874	-5.46022	-4.59645	-6.05959	FCN3	-4.89465	-5.14568	-5.42654	-4.58494
HLA-E	-0.506235	-1.21729	-0.844107	-1.36661	HLA-E	-1.26966	-1.32653	-1.21942	-1.57283
KIR3DL1	-1.09193	-2.75899	-2.97628	-3.75991	KIR3DL1	-3.4649	-4.80295	-5.84735	-0.753482
LAIR1	-0.122694	-1.10127	-1.07549	-0.709922	LAIR1	-1.21452	-1.92468	-2.31193	-0.829628
MASP2	-0.815122	-0.814329	-1.57926	-1.95803	MASP2	-0.602634	-1.3208	-1.14187	-1.46384
MS4A2	-1.07708	-2.92736	-2.31771	-2.20356	MS4A2	-2.93959	-3.39921	-3.47433	-2.59023
NFKBIA	-0.237046	-1.60791	-0.899642	-1.31935	NFKBIA	-1.20722	-0.703227	-1.71182	-0.849469
OLR1	-1.74409	-2.97413	-2.62545	-2.47231	OLR1	-2.14349	-3.01906	-2.95348	0.0167135
PLA2G1B	-2.30122	-3.32579	-3.631	-5.68921	PLA2G1B	-5.77563	-5.29742	-7.84645	-6.05773
PRAM1	-1.64205	-2.80588	-2.50489	-2.32065	PRAM1	-3.09442	-3.46263	-3.46207	-2.33106
PTGER4	-0.65476	-1.76487	-1.8668	-1.82524	PTGER4	-0.399654	-1.29703	-0.852428	-1.71944
SFTPD	-0.979831	-2.1954	-2.96643	-3.9177	SFTPD	-3.84709	-3.93552	-6.33799	-4.36103
SNCA	-1.43458	-1.9039	-1.70921	-1.84355	SNCA	0.377503	1.55439	0.970941	-2.15709
Common DEIRGs between patterns 11 and 21 in LUAD and patterns 11, 12, 2, and 3 in LUSC
A2M	-1.53672	-2.5859	-1.77042	-1.93694	A2M	-2.58438	-3.38071	-3.82358	-2.38847
ACP5	-0.812973	-2.14286	-1.98536	-1.76566	ACP5	-1.53899	-2.10688	-2.58926	-1.83702
C1QA	-0.938627	-1.62616	-1.76907	-1.40678	C1QA	-1.23064	-2.20795	-2.40917	-0.982133
C2	0.0143035	-1.31858	-1.62264	-1.58826	C2	-1.64947	-2.47239	-2.74661	-1.26918
CD300C	-1.30747	-2.02371	-2.25022	-1.6545	CD300C	-1.93367	-2.78754	-2.79368	-2.10653
CD300LF	-0.716658	-2.58288	-1.85236	-2.06727	CD300LF	-2.05765	-2.81684	-3.18284	-2.60354
CD302	-0.391008	-1.46611	-1.39457	-2.16552	CD302	-2.62384	-2.85174	-2.87592	-3.00279
CFP	-1.05988	-2.65132	-2.25224	-1.95255	CFP	-2.72731	-3.40887	-3.90225	-2.72503
CLEC4M	-2.77391	-5.90665	-3.54266	-5.84741	CLEC4M	-7.8034	-5.86756	-4.13674	-5.64441
COLEC12	-1.14974	-1.9697	-1.21719	-1.50856	COLEC12	-2.19489	-2.65282	-2.21339	-1.75335
CXCL2	-1.55736	-3.82842	-2.34458	-2.96265	CXCL2	-5.6621	-3.56185	-4.80667	-3.52847
DEFA1B	-2.23903	-2.86128	-3.61837	-3.58325	DEFA1B	-5.62269	-4.27157	-5.62756	-3.45993
DMBT1	-1.79269	-2.31924	-1.5911	-1.26218	DMBT1	-1.65118	-2.7647	-6.23007	-1.292
FCGRT	-0.339402	-1.14116	-0.88704	-1.07891	FCGRT	-1.19771	-1.51685	-1.80571	-1.4758
GIMAP1	-1.35386	-2.07727	-1.35667	-1.866	GIMAP1	-2.13419	-2.61937	-2.35943	-2.15629
GIMAP5	-0.890847	-2.35563	-1.68876	-2.3042	GIMAP5	-1.99614	-2.62108	-2.69343	-2.06515
HLA-DOA	-0.133822	-1.54102	-1.31373	-1.14538	HLA-DOA	-1.64652	-2.21822	-2.60945	-1.77596
IL16	-0.194783	-1.02605	-0.80915	-1.16143	IL16	-1.57098	-1.90576	-1.77371	-1.36728
ITGAL	-0.375374	-1.59214	-1.51689	-1.47487	ITGAL	-1.54255	-2.48635	-2.33252	-1.35072
LCP1	-0.124223	-0.656836	-1.0469	-1.02323	LCP1	-1.02462	-1.61644	-1.40124	-1.18215
MASP1	-2.37374	-4.06831	-2.43516	-3.4673	MASP1	-2.16691	-3.66878	-3.13172	-3.62612
MYO1F	-0.297117	-1.30741	-1.22822	-0.949962	MYO1F	-1.40927	-1.9157	-2.09721	-0.874625
NCF2	-0.540469	-1.54157	-1.42407	-1.15667	NCF2	-1.31721	-1.41982	-1.64261	-1.12615
PGLYRP1	-1.68873	-3.3659	-1.80718	-2.38437	PGLYRP1	-2.35342	-3.04889	-3.79599	-2.0444
SPN	-1.30095	-2.4225	-2.70731	-2.42385	SPN	-2.31275	-3.69374	-3.37392	-2.21503
TBX21	-0.325017	-1.38937	-0.97	-1.42536	TBX21	-1.82186	-2.5125	-2.59516	-1.60628
TLR4	-0.534256	-1.41303	-1.2434	-1.44262	TLR4	-1.70145	-2.2805	-1.93367	-1.73151
TLR8	-0.519634	-1.60949	-2.14933	-1.35561	TLR8	-1.73806	-2.82826	-2.48489	-1.68624
TNFSF12	-0.663568	-1.64344	-0.861067	-1.17423	TNFSF12	-1.99797	-1.80638	-2.00373	-1.34206
DEIRGs of patterns 11, 12, 2, and 3 in LUSC
ACE	-1.70656	-1.94174	-1.35744	-1.66415	ACE	-1.84331	-2.50515	-2.32446	-2.31051
ADORA2A	-0.690304	-0.264196	-0.971448	-1.31292	ADORA2A	-0.956462	-1.4485	-1.07046	-1.09423
C4BPA	0.084676	-3.8763	-1.33271	-3.04086	C4BPA	-3.28028	-3.56155	-6.77026	-4.06055
C4BPB	0.83893	1.62512	2.8064	2.10827	C4BPB	-3.99339	-3.52223	-5.11358	2.91201
C7	-1.41245	-2.2481	-1.54567	-2.59076	C7	-3.14385	-3.55427	-5.18651	-2.96153
					CARD9	-1.08418	-1.87184	-2.03334	-0.999006
CCL16	-3.22152	-2.85216	-1.59628	-3.52044	CCL16	-4.28202	-3.105	-4.22704	-2.2988
CCL17	1.88015	-0.845904	0.0301706	-0.817647	CCL17	-1.02399	-1.66898	-3.22747	-2.02244
CCL24	-2.56879	-2.00233	-0.707557	-2.23097	CCL24	-2.69174	-2.11557	-1.60451	-2.09581
					CCL5	-0.0994056	-0.4739	-1.20445	-0.410034
CCR1	-0.231387	-0.76288	-0.77998	-0.116328	CCR1	-0.684372	-1.82556	-1.98215	-1.01901
CCR6	1.6874	0.10206	0.78615	0.368246	CCR6	-1.44304	-0.658568	-2.32115	-0.780921
					CD1B	-0.839938	-0.724186	-2.76403	-1.41223
CD1C	0.732667	-1.61419	-0.371913	-1.36964	CD1C	-0.828091	-1.73316	-4.77593	-2.1504
					CD1E	-1.25626	-1.24279	-4.25318	-1.3942
CD2	1.23678	0.11171	-0.425656	-0.347422	CD2	-0.12939	-0.733071	-1.4071	-0.318945
CD247	0.509528	-0.643368	-0.776192	-1.12501	CD247	-1.0231	-1.61832	-1.72192	-1.07083
CD300E	-1.30153	0.111759	-1.37738	-0.736819	CD300E	-1.23036	-1.796	-2.37516	-1.85313
CD300LG	-4.56902	-4.90023	-5.22019	-7.76422	CD300LG	-2.98412	-6.61006	-6.6269	-6.19496
CD3D	1.5485	0.838692	-0.195123	0.184142	CD3D	-0.276778	-0.479871	-1.39438	-0.41961
CD3E	1.1691	0.11002	-0.400357	-0.00670616	CD3E	-0.543512	-0.8094	-1.4779	-0.355728
					CD40LG	-2.07842	-2.70104	-3.62729	-2.47012
CD55	-0.683977	-1.19773	0.717466	-1.05969	CD55	-2.47867	-2.04817	-2.16923	-0.608819
CD74	0.337586	-1.24917	-1.05162	-0.799622	CD74	-1.14344	-1.92425	-2.168	-0.97874
CD86	0.196208	-0.478805	-0.872812	-0.385667	CD86	-0.512145	-1.1478	-1.41645	-0.762947
CD96	1.59998	0.625922	-0.365922	-0.257196	CD96	-0.40196	-0.966751	-1.50835	-0.698456
CD97	-1.32889	-1.20202	-0.979771	-1.15161	CD97	-1.81638	-2.51963	-2.10519	-1.77515
					CFI	-1.02649	-1.65523	-2.12114	-1.44994
CIITA	0.325906	-0.766372	-0.926555	-0.522474	CIITA	-0.492949	-1.91952	-1.84402	-0.922316
CLEC10A	0.220435	-1.09428	-0.968705	-1.25993	CLEC10A	-1.15623	-2.06825	-3.40519	-1.60597
CLEC4E	-0.932991	-0.729	-2.00995	-1.65237	CLEC4E	-1.69805	-1.90486	-2.28698	-0.784487
CLEC6A	-0.224526	-0.82644	-2.4926	-2.47461	CLEC6A	-1.30827	-3.65443	-2.58425	-3.1415
CLNK	3.34539	1.58109	0.67981	0.755742	CLNK	-0.295215	-0.844129	-1.85653	0.425278
CMKLR1	-0.395707	-0.75413	-0.794635	-0.662887	CMKLR1	-0.826579	-1.78693	-1.70168	-1.24528
CRTAM	0.769449	-1.26753	-1.37989	-1.39336	CRTAM	-0.647675	-2.05947	-1.67566	-1.45146
CTSS	0.283	-1.05662	-0.672555	-1.00716	CTSS	-1.1806	-2.05821	-2.2588	-1.5374
CXCL12	-0.924349	-0.893853	-0.484265	-0.527404	CXCL12	-1.87596	-1.84105	-1.34658	-1.70736
CXCL3	-1.3093	-2.66085	-0.928694	-1.93642	CXCL3	-4.49383	-2.4199	-2.68779	-2.43514
CXCL5	-2.0558	1.0614	0.101349	2.10769	CXCL5	-2.67887	-2.18292	-2.64402	1.61667
CYBB	0.043057	-0.866119	-1.38451	-0.686639	CYBB	-1.38298	-2.44258	-2.23863	-1.58717
DBH	0.0458756	-1.86843	-1.305	-1.42644	DBH	-0.471548	-2.34331	-1.46602	-1.31025
DOCK2	0.0772475	-1.04233	-1.00839	-0.742413	DOCK2	-1.18924	-1.976	-2.14149	-1.13379
ETS1	-0.640955	-0.809625	-0.614834	-0.68679	ETS1	-1.34818	-1.6433	-0.908288	-1.40564
FCER1A	0.855529	-2.34316	-0.213516	-2.4617	FCER1A	-2.50864	-1.87643	-4.76538	-2.02568
FCGR3A	-0.432515	-0.651272	-1.54212	-0.829475	FCGR3A	-0.924119	-1.97586	-1.6855	-1.38526
FCN1	0.101378	-1.38262	-1.82285	-1.39407	FCN1	-2.67489	-3.291	-3.41538	-2.3856
FGF10	-3.70967	-4.40263	-1.76471	-6.0724	FGF10	-2.44313	-3.93691	-2.91073	-3.45622
					FLT3	-1.34242	-1.97385	-3.35791	-1.54685
GPR183	1.38941	-0.433967	-0.0808885	0.482743	GPR183	-0.881207	-0.780606	-2.45286	-0.612436
					HLA-B	-0.369446	-0.596877	-1.11657	-0.623093
					HLA-C	-0.512268	-0.82126	-1.06514	-0.788485
HLA-DMB	0.857146	-1.23339	-0.882017	-0.926504	HLA-DMB	-1.0509	-1.65563	-2.38321	-1.71517
HLA-DPA1	0.369473	-1.46555	-1.21849	-1.1789	HLA-DPA1	-1.29879	-2.04299	-2.57665	-1.42342
HLA-DQA2	0.681959	-1.18443	-1.32312	-0.730844	HLA-DQA2	-0.936411	-1.87855	-2.62889	-1.22677
HLA-DRA	0.469274	-1.32307	-1.2574	-1.36261	HLA-DRA	-1.08012	-2.01488	-2.40973	-1.82841
HLA-F	0.702791	-0.144963	-0.254082	-0.62549	HLA-F	-0.497047	-0.583033	-1.29921	-0.637638
					HLA-J	-1.11207	-0.943526	-1.23721	-1.36377
ICAM1	-0.539749	-1.45178	-1.1113	-1.18197	ICAM1	-1.87813	-2.0802	-2.79609	-2.46602
ICOS	0.635826	-1.24096	-1.09048	-1.42446	ICOS	-0.64978	-0.932004	-2.16164	-0.722888
IDO1	0.906687	0.397306	0.632012	1.314	IDO1	-0.607855	-0.972046	-1.27272	0.0733112
IFITM2	-0.42497	-0.897911	0.0155422	-0.370288	IFITM2	-1.37668	-1.23941	-1.5305	-0.723211
IKZF1	0.468073	-0.722282	-0.833542	-0.678302	IKZF1	-1.19102	-1.7386	-0.912404	-1.0984
IL10	1.50223	0.252811	-0.233747	0.348607	IL10	0.421068	-0.820307	-2.33422	-0.0401362
IL12B	1.91401	-0.0546379	-0.189238	0.908198	IL12B	0.0808591	-0.216562	-2.11862	0.0624379
IL13	-2.10469	-2.37739	-2.30067	-1.56446	IL13	-1.11958	-2.45412	-4.80866	-1.1682
IL1R1	-0.266318	-1.11549	-0.319033	-0.393354	IL1R1	-1.2488	-0.911342	-1.34323	-0.651337
IL6ST	-0.276369	-0.725356	-0.419843	-1.21691	IL6ST	-1.06716	-1.77292	-1.63266	-0.696526
					INPP5D	-0.738494	-1.45763	-0.848219	-0.783958
IRF8	0.23811	-1.54542	-1.12644	-1.23364	IRF8	-1.66392	-1.97364	-2.46048	-1.30733
KCNJ8	-0.751861	0.375775	-1.41624	-1.41638	KCNJ8	-2.26318	-1.16873	-2.08638	-1.53491
KIR2DL1	0.139504	-3.27389	-3.44969	-2.91193	KIR2DL1	-5.02573	-3.68757	-4.99841	-0.948147
KIR2DL3	-2.30424	-1.69253	-1.95237	-3.40977	KIR2DL3	-3.94815	-3.81638	-4.22767	0.877905
LAT2	-0.120513	-0.830994	-0.69758	-0.826432	LAT2	-1.5973	-1.85725	-1.95077	-1.44367
					LCP2	-0.615494	-1.23089	-1.20497	-0.599477
LILRA4	2.60728	-0.688344	0.0695746	0.636797	LILRA4	-1.6539	-1.23561	-2.73851	-1.00819
LILRA5	-1.3872	-1.54892	-2.12263	-2.29716	LILRA5	-2.29626	-2.70398	-2.84251	-3.23281
LILRA6	-1.04697	-1.14112	-1.65423	-0.838954	LILRA6	-1.01514	-2.05038	-2.04359	-1.18198
LILRB5	-0.162319	-0.52558	-1.25952	-0.103342	LILRB5	-0.568891	-1.91324	-1.9277	-1.5568
LY86	0.0914413	-1.81183	-1.27639	-1.45645	LY86	-2.03223	-2.18749	-2.94436	-1.89192
OASL	-1.11241	-0.535573	-0.740053	-0.861477	OASL	-0.888389	-1.64951	-1.01659	-1.33849
PIGR	1.32128	-1.91995	0.403817	-1.25396	PIGR	-2.84962	-3.53781	-6.51997	-3.0007
PLEK	0.308893	-0.451328	-0.822391	-0.575559	PLEK	-0.446201	-1.33594	-0.798272	-0.513381
PPARG	-1.48632	-1.88249	-1.02828	-0.92516	PPARG	-1.73287	-1.84716	-1.68444	-0.21638
PPBP	-4.19834	1.07743	-1.7102	-0.617412	PPBP	-5.17054	-3.66317	-3.85644	-4.18549
PRKCQ	-1.22459	-0.210708	-2.21635	-2.08505	PRKCQ	-0.850923	-1.38953	-1.27651	-1.23364
PTPN22	1.02749	-0.35517	0.562351	0.284109	PTPN22	-1.17228	-1.65493	-1.80097	-1.28048
PTPRC	0.450131	-0.680964	-0.998236	-0.808188	PTPRC	-1.40525	-1.94435	-1.9969	-1.44522
RARA	-0.686508	-1.11514	-0.437567	-0.18311	RARA	-0.885181	-1.33162	-1.18306	-1.16306
SECTM1	-0.610169	-0.387219	-1.16615	-0.743604	SECTM1	-0.801888	-1.5044	-1.31441	-0.685158
					SLA2	-0.448369	-1.12285	-1.8656	-0.66548
SLC11A1	-1.8122	-1.78586	-2.07399	-1.75694	SLC11A1	-2.56344	-2.37587	-2.36496	-1.37587
SMAD6	-2.26154	-3.29631	-1.68779	-3.48883	SMAD6	-2.01611	-3.2654	-1.90678	-3.1533
SNRK	-0.746552	-1.37314	-0.655614	-1.31143	SNRK	-1.16645	-1.77208	-1.14531	-1.11322
STAT5A	-0.278461	-0.795556	-0.552187	-0.60342	STAT5A	-0.366745	-1.1348	-1.29589	-0.824809
TAL1	-2.66514	-3.67924	-2.31106	-3.13613	TAL1	-2.73823	-3.6043	-3.15996	-3.2197
TGFBR3	-2.33134	-3.71215	-1.5802	-3.38672	TGFBR3	-2.0819	-2.14862	-1.77314	0.19801
					TLR3	-1.05846	-1.66024	-1.99084	-1.42352
TLR7	0.199207	-0.986628	-0.882803	-0.62295	TLR7	-1.14118	-1.95576	-2.12189	-0.942254
TNFAIP8L2	0.131064	-1.29559	-1.12797	-1.03828	TNFAIP8L2	-1.37352	-1.73513	-2.37304	-0.984386
TNFRSF13B	1.36604	0.499387	1.63387	0.832136	TNFRSF13B	-1.9808	-2.75493	-2.5165	-1.15119
					TNFSF14	-0.921842	-2.13667	-1.9766	-2.19615
TRAT1	1.36602	0.163989	-0.603965	-0.837783	TRAT1	-1.03567	-1.40606	-1.22258	-1.6269
TREM1	0.188599	-0.553183	-0.858269	-0.807969	TREM1	-3.06458	-1.86632	-2.40803	-2.24762
TREM2	0.853914	-1.42349	-0.651694	-0.319952	TREM2	-0.50978	-0.953369	-2.68701	-0.605861
					UBASH3A	-0.55464	-0.512721	-1.43752	-0.58424
UNC13D	-1.28304	-1.41015	-0.752062	-0.24743	UNC13D	-2.09409	-1.88744	-1.68669	0.284558
VSIG4	-1.21075	-1.68089	-2.43713	-2.20012	VSIG4	-2.26871	-3.27391	-3.10921	-2.94898
Note: Genes not detected in LUAD or LUSC samples are shown as blanks.
