# Supplementary material for: Differentiated regulation of immune-response related genes between LUAD and LUSC subtypes of lung cancers
Source: Oncotarget. 2016 Nov 15;8(1):133–44. doi: 10.18632/oncotarget.13346 (PMC5352059; doi:10.18632/oncotarget.13346)
Supplement: Supplementary file 5 [file oncotarget-08-133-s005.xlsx]

## Sheet: Table S6
Supplementary Table S6: Expression information of DEIRGs with diverged expression changes between LUAD and LUSC. Log2 transformed RPKM ratio (tumor/normal) values of genes at different stages (I-III) in LUAD and LUSC are listed.
Gene ID	LUAD_IA	LUAD_IB	LUAD_II	LUAD_III	LUAD_IV	LUSC_IA	LUSC_IB	LUSC_II	LUSC_III	LUAD_IV
LUAD up- and LUSC down-regulated DEIRGs
ADORA1	1.17072	1.29658	1.3673	1.47599	2.0983	0.426291	-1.48385	0.339135	-0.311461	-1.01595
ATP2A3	0.611469	-0.351593	1.7538	0.469629	1.70174	-0.244352	-0.898447	-1.56155	-0.872251	-1.59256
BATF	1.59095	0.242783	1.52751	1.24585	0.398504	0.260727	0.497267	-1.70374	-0.023173	-0.992138
BTLA	1.81704	1.15287	0.452765	0.40144	-0.287631	-1.30258	-0.931795	-1.66353	-0.251626	-3.8903
C1QL3	-0.0508756	0.218156	1.12664	0.0173506	0.300693	-0.782548	-1.80029	-0.751099	-0.666894	-0.812663
CCL22	2.00126	-0.231139	1.86636	2.92829	1.50556	0.102037	0.147719	-1.03814	0.186743	-3.57681
CCR4	1.59494	0.00814876	-0.406864	0.243804	0.0749674	-0.303393	-1.20724	-2.19592	-0.810865	-2.57823
CCR6	1.6874	0.10206	0.78615	0.368246	-0.526153	-1.44304	-0.658568	-2.32115	-0.780921	-3.16469
CD19	3.71351	1.74677	3.18156	2.83652	-0.380323	-1.93105	-0.398613	-0.740099	-0.412762	-5.67843
CD2	1.23678	0.11171	-0.425656	-0.347422	0.15832	-0.12939	-0.733071	-1.4071	-0.318945	-2.34585
CD27	2.28975	1.4723	1.23773	1.91194	0.86701	0.335797	-0.353372	-0.678342	0.182789	-3.33553
CD3D	1.5485	0.838692	-0.195123	0.184142	0.361995	-0.276778	-0.479871	-1.39438	-0.41961	-2.5024
CD3E	1.1691	0.11002	-0.400357	-0.00670616	-0.266287	-0.543512	-0.8094	-1.4779	-0.355728	-2.1981
CD3G	1.37012	0.237986	-0.512229	-0.0426728	-0.44304	-0.632108	-1.13966	-1.47807	-1.25415	-2.65019
CD79A	2.78798	2.49528	2.14883	2.9271	0.56205	-0.603813	-0.487584	-0.660793	0.153968	-4.19052
CD96	1.59998	0.625922	-0.365922	-0.257196	-0.248308	-0.40196	-0.966751	-1.50835	-0.698456	-1.95025
CDH15	2.2086	1.71606	1.98672	1.31492	0.0312592	-1.44411	-1.37667	-1.297	0.123343	-0.593162
CEACAM6	2.16236	0.491708	2.62814	2.15747	1.53002	-1.43394	-2.48729	0.10387	-0.235325	-2.32605
CPE	-0.190282	0.214231	2.3065	0.941197	1.18945	0.567322	0.422317	0.311654	0.198776	-1.72308
CRLF2	1.72238	2.76267	4.33415	2.40483	2.62836	-1.57291	-1.42829	-2.9058	-0.913868	-1.13077
CSF2	1.4228	2.11744	0.898261	0.74294	2.27155	-1.29501	-0.63043	-1.68712	-4.06997	-5.5835
CXCR4	1.28826	0.0856721	-0.184596	0.209096	0.343588	0.303179	-0.93405	-0.342687	-0.768613	-2.05981
EDIL3	-0.302427	-0.218553	1.37438	0.0560518	-0.0191008	-1.12487	-0.451796	-0.28473	-1.9916	0.0364161
FAIM3	1.83466	-0.514578	0.622939	0.238651	-0.448664	-1.68556	-1.13279	-1.85905	-1.1203	-2.80681
FCGR2B	1.24727	0.604515	0.349975	0.64665	0.0852511	-0.24946	-0.410733	-0.879958	-1.02824	-1.78723
FCRL3	3.16288	0.332734	1.06016	0.366423	-0.414934	-0.959745	-0.957251	-0.572549	-0.854948	-4.07362
FCRLA	3.40133	2.73551	2.036	2.27662	0.948526	-0.772447	-0.433317	-0.061285	-1.09507	-5.15861
GDF15	1.66948	1.31051	0.678486	1.85294	0.0751166	-0.894141	-1.44381	-0.173288	-0.718852	-3.29556
GFI1	1.21329	0.687064	0.0130713	-0.453655	1.68606	-0.0153849	-0.358326	-1.19585	0.531737	-1.33118
GPR183	1.38941	-0.433967	-0.0808885	0.482743	-0.119643	-0.881207	-0.780606	-2.45286	-0.612436	-1.6952
HLA-DOB	1.70369	0.272787	-0.0347349	0.428217	-0.375956	-0.698366	-0.110043	-0.492085	-1.26333	-2.96204
IGSF22	1.15239	0.0341567	1.59767	0.633285	0.231885	-0.549889	-0.58294	-1.11487	-0.996084	-0.834939
IKZF3	1.97606	0.564161	-0.228987	0.60399	0.769185	-1.07755	-0.990206	-1.52222	-0.831725	-2.1661
IL12B	1.91401	-0.0546379	-0.189238	0.908198	1.42522	0.0808591	-0.216562	-2.11862	0.0624379	-1.49519
IRF4	1.59101	1.2659	0.109116	0.754616	1.84464	-0.36611	-0.0544702	-1.1391	-0.118146	-3.13309
ITGB7	1.42361	0.732136	0.123197	0.555286	0.416684	-0.190247	-0.667027	-0.452241	-0.40935	-1.73894
KLRC3	1.42925	2.25833	0.506608	1.69451	1.37164	-0.528136	-2.27939	-0.0085359	-0.878595	-0.754659
LAX1	1.62583	0.800665	0.1886	1.10234	1.49822	0.346394	-0.55889	-1.06961	-0.0550029	-2.33624
LIF	-0.0468415	0.0581064	1.3516	0.958889	1.86273	-2.03207	-0.0667525	-0.884444	-0.0953609	-0.449664
LIME1	0.991342	1.25718	1.79695	0.539637	0.202436	0.227124	-0.0108732	0.200762	-0.435296	-1.84842
LY9	1.76752	0.543932	0.202737	0.509908	-0.0821548	-1.23415	-0.978727	-1.48983	-0.751222	-3.25032
LY96	1.55272	0.51066	0.44241	0.327639	-0.391274	-0.0837812	-0.576088	-1.08812	-0.577369	-1.63118
MGST1	1.12769	1.79289	0.974589	0.935494	0.167172	-0.0538174	0.0780983	-0.227248	0.362799	-1.96615
OSM	1.67854	0.254078	-0.339592	1.30993	1.61573	-0.369364	0.0320446	-1.83903	0.0845202	-0.740189
PCDHGB5	0.230817	0.98046	2.00981	0.635487	-0.0915097	-2.63871	-0.164169	-0.741345	0.0874318	-1.07204
PDGFD	0.099593	0.759763	0.794221	1.32445	0.594728	0.0761942	-1.11311	0.410028	-0.0928471	-2.41881
PTPN22	1.02749	-0.35517	0.562351	0.284109	-0.147671	-1.17228	-1.65493	-1.80097	-1.28048	-1.19944
RAB33A	1.47353	0.980271	0.652651	0.401333	0.670991	-0.276761	-0.0158032	-0.0485079	-0.125955	-2.7145
RHOH	1.61509	0.491115	0.287353	0.161901	0.105275	-0.426497	-0.710565	-1.23918	-0.712537	-2.62324
SELL	1.29992	-0.521958	0.550263	0.441207	-0.192631	-1.90151	-1.49576	-2.41759	-0.489068	-2.69899
SH2D1A	1.40839	-0.0196729	-0.373594	-0.411915	0.3426	-0.425802	-0.83748	-1.24324	-1.00171	-2.97184
SIT1	1.55649	0.933557	0.105775	0.190662	-0.0665606	-0.742885	-0.409394	-1.02285	-0.61984	-3.21566
SKAP1	1.14037	0.886961	0.0799298	0.186255	1.67237	-0.0722083	0.124244	-0.111501	-1.24661	-2.81502
SYTL2	1.101	0.595602	2.09672	1.69739	1.96948	-0.0352176	-0.263102	-0.674774	-1.41835	-1.01364
TLR9	1.53499	1.51525	0.78192	1.47436	0.068043	-0.775736	-0.262558	-0.252291	-0.0396734	-1.73917
TNFSF15	1.01253	0.217116	-0.252849	1.50949	-0.0243555	-0.149141	-1.32126	-0.643143	0.354702	-1.50535
TNNC2	3.11174	0.712867	0.264112	0.150084	0.711246	-0.416047	0.318948	-0.793423	-3.25454	-1.92876
VSTM1	3.18412	-0.325941	-0.45159	-0.47395	-0.479574	-2.05561	-2.66888	-1.42131	-1.71913	-1.94106
ZAP70	1.24169	-0.474013	-0.230442	-0.54341	-0.532557	-1.02836	-1.31116	-1.67164	-0.820729	-1.64465
ZBP1	1.63429	1.20267	0.936762	1.68603	0.796398	0.392918	-0.166256	-0.664319	0.156853	-2.17308
LUAD down- and LUSC up-regulated DEIRGs
ABCA1	-0.303595	-0.575774	-1.05242	-0.383893	-1.07144	0.265001	-0.309064	0.250148	0.609743	2.6806
BOC	-1.02355	-0.349238	0.0381767	0.112944	-0.102584	2.54079	-0.35485	0.693597	-0.182568	0.14583
CDK6	-1.00683	0.560497	0.212133	0.360196	0.0111591	1.20031	1.19046	1.53527	1.26438	2.76115
CDKN2B	-1.36248	-1.17399	-0.650865	-1.04384	-0.380149	-0.0918809	0.29005	0.408157	-0.318887	1.69876
CLDN19	-4.65145	-3.54885	-2.11875	-1.43687	-4.48294	5.25174	3.65602	2.60484	2.38978	0.334951
COL4A6	-2.51304	0.399813	-1.06021	-0.748482	-2.23965	3.37386	2.85076	4.87663	2.84867	6.27814
CSTA	-0.586263	-0.82832	-0.864386	-1.16931	-1.48158	4.9784	3.98476	3.05282	4.23053	1.11148
DST	-1.47933	-0.84455	-0.971452	-0.560474	-0.522981	0.151408	1.34043	1.41023	0.14119	3.68851
EFNB1	-1.33722	-0.676357	0.54407	-1.0643	-2.51778	1.06241	1.13295	0.998068	0.694827	2.03883
FGFR3	-0.871564	-1.11437	-0.145789	-0.115495	-3.37145	1.59583	2.39427	1.43743	2.40629	-0.118117
GJA1	-1.35754	-1.16197	-0.348197	-0.525034	-1.24157	0.681869	1.48874	0.680749	0.487498	2.76273
IL1A	-1.67198	-0.00324271	-0.358148	-1.06978	-1.23426	1.24441	2.47745	2.27381	0.822899	0.0821593
ITGA5	-1.02795	0.402084	-0.0783729	0.198266	-0.74784	0.0809783	0.191324	0.176444	-0.137784	2.07702
KRT1	-1.99288	-3.006	-2.56698	-1.45429	-3.13504	0.207424	2.83253	3.19261	1.47018	4.38372
LPA	-2.37516	0.535666	-3.30643	-5.66909	0	2.20763	2.68671	1.32368	1.71647	4.53673
LY6G6D	-3.6988	-3.58166	-0.83201	-2.08319	0	-0.433159	0.917168	2.89078	0.55804	0
NGFR	-1.37167	0.0228614	0.275052	0.0962499	-1.93777	3.08226	2.35846	2.04868	2.1001	1.06994
NODAL	-0.1868	-1.15801	-1.098	-1.24643	-0.038228	-0.364777	0.308673	1.24387	0.144781	-0.490366
P2RY1	-1.55318	-1.38749	-1.23864	-1.77701	-1.62294	3.3831	1.91611	2.29745	1.03385	0.296739
PTPN14	-1.45144	0.0731352	0.168625	-0.334196	0.187138	1.0896	0.790711	1.43982	1.77643	2.69607
RAG1	-1.54759	-0.587636	-0.106856	-0.262879	-0.49133	0.610355	1.06085	1.87666	0.555354	2.67952
SCARA3	-1.06129	-2.06061	-0.646313	-1.25557	-3.75751	-0.322125	-0.140054	1.02588	1.281	0.661279
SLC7A8	0.079136	-0.577502	-0.305333	-0.69178	-2.90726	1.40725	1.09345	2.03481	1.4051	0.88303
TBL1Y	0.272402	-4.76601	0.121395	-1.70905	-2.36047	1.62389	1.81709	1.14629	2.70412	1.23356
TSLP	-1.31504	-0.483561	-1.45169	-2.58444	-2.61224	0.205076	1.20917	1.76218	0.449305	0.530035
UCP1	-0.167697	-0.423479	-1.48526	-3.24787	-3.90386	2.46407	-0.141277	3.0259	-0.329885	0
VSIG8	-2.28498	-0.285915	-0.731032	-0.675474	0	3.93191	1.72385	0.355842	6.28727	3.86178
WNT2B	-2.29648	-1.91268	-0.719013	-1.84056	-1.59868	1.58925	1.27794	1.46999	2.31834	3.69324
