# Supplementary material for: Differentiated regulation of immune-response related genes between LUAD and LUSC subtypes of lung cancers
Source: Oncotarget. 2016 Nov 15;8(1):133–44. doi: 10.18632/oncotarget.13346 (PMC5352059; doi:10.18632/oncotarget.13346)
Supplement: Supplementary file 6 [file oncotarget-08-133-s006.xlsx]

## Sheet: Table S7
Supplementary Table S7: Expression information of the stage-specific IRGs in LUAD and LUSC. Log2 transformed RPKM ratio (tumor/normal) values of genes at different stages (I-III) in LUAD and LUSC are listed.
Gene ID	LUAD_IA	LUAD_IB	LUAD_II	LUAD_III	LUSC_IA	LUSC_IB	LUSC_II	LUSC_III
Stage IA-specific IRGs in LUAD
CLC	4.86495	0.589115	-3.0604	-2.30776	-0.932173	-1.1346	-0.847473	-2.63747
NR1H4	3.93868	-0.467476	0.457998	0.654031	-5.9648	-3.34266	-4.62353	1.91671
SLC10A2	3.27816	-4.5593	-4.49248	-4.769	-5.37276	-5.18982	-6.31349	-5.68976
TNNC2	3.11174	0.712867	0.264112	0.150084	-0.416047	0.318948	-0.793423	-3.25454
APOB	2.91515	-0.622764	0.143621	-1.40616	0.154424	-0.459318	-1.77336	2.12851
SLC13A2	2.64772	-5.51878	-1.10343	-4.52326	-1.67156	-1.11451	-3.68269	-1.95148
CXCR2P1	2.4007	0.551517	0.892861	0.851024	0	0	0	0
HAND1	2.36202	-7.93655	-1.59874	0.161742	-4.14552	-3.24328	-2.56518	5.40531
ITGAD	2.3546	-1.50186	-0.789042	-0.218379	-0.824863	-2.30883	-2.79214	1.16073
ADORA3	2.34356	0.721446	0.93588	0.945762	0.839086	-0.120156	-1.41183	0.246037
HTR1B	-2.37697	-0.560597	3.69996	0.278118	-0.926344	-1.05456	0.573712	-1.72365
Stage IB-specific IRGs in LUAD
SYT4	-7.16944	5.15378	-1.03191	-6.10651	-3.69637	-9.29178	-5.11946	-2.50511
OMG	-0.0499814	3.93372	0.0371322	0.887953	-0.737527	-0.538052	3.09561	0.604706
ALOX12	-0.784654	3.29499	-0.663386	-1.03447	2.93012	4.04165	3.86372	3.33671
INS-IGF2	-0.0873678	2.45399	0.0605705	-1.75029	0.129817	-0.0601273	4.45228	3.43111
LRMP	0.544654	2.37398	-0.0844849	-0.457508	-0.494433	2.25477	1.30578	-1.00453
VSIG1	1.52633	-2.93731	5.24521	4.67823	-0.843059	-1.10794	1.07915	1.61196
CX3CL1	-0.725366	-3.16752	-0.476473	0.225759	0	0	0	0
Stage II-specific IRGs in LUAD
NKX2-3	-0.823952	-0.252095	5.93265	-0.647375	0.401982	1.90371	2.2847	4.98228
DUOX2	-1.33221	-1.41892	5.03039	-1.13613	0.784865	1.25816	-0.085025	1.23103
CRP	0.1455	0.0643428	4.92117	-2.53537	0.735791	1.4286	-1.56229	4.26581
FAM3D	-0.860764	-0.711522	4.14266	-0.85327	2.49109	0.96264	-1.31249	2.22462
IGFALS	-1.6236	-1.66405	2.51748	-1.50124	-3.42982	-3.20398	-4.09681	-3.31893
Stage III-specific IRGs in LUAD
CIB4	-2.00122	-0.816911	0.506962	2.73446	-0.523169	-2.8445	-4.17129	-1.18818
SEZ6L	-0.0617127	-0.0298425	-0.984551	-2.48365	4.85028	-2.23594	3.43645	-0.524215
CALCA	5.54202	6.5055	7.6307	-2.51666	-0.14088	-0.193042	-2.06284	-0.0961161
GPR98	1.06971	-0.123269	0.298846	-2.613	0	0	0	0
LECT1	5.66454	4.47642	8.37599	-4.50676	4.9407	3.66923	3.54578	-2.50428
CTNND2	2.1998	0.899131	-0.62533	-6.3207	0.620518	-1.65207	-3.07292	0.421381
Stage IA-specific IRGs in LUSC
CHRNA4	-3.16715	-1.92001	-4.16157	-2.02807	4.30346	-1.94607	-1.63193	-1.58282
CCL19	2.93228	1.49147	1.57821	1.62754	4.0838	0.274209	-1.29442	0.663332
TNFSF8	1.33867	-0.127263	-0.19744	0.24341	4.06571	-1.23948	-2.28814	-0.964592
ILDR2	-1.15093	-0.491364	1.44324	-0.368519	3.02622	-0.382645	-0.758989	-1.90059
SNAP25	-0.490779	0.730448	-0.0674958	-1.23492	2.98594	0.461092	0.304249	-0.798181
FCRL2	2.88814	2.20051	1.97623	2.73984	2.66642	-0.239485	0.373946	-1.04701
BOC	-1.02355	-0.349238	0.0381767	0.112944	2.54079	-0.35485	0.693597	-0.182568
NLGN4X	-1.42214	0.182194	-0.891672	-0.0829585	2.5322	0.520959	0.924353	-1.32748
RIMS4	-0.191122	-1.69889	-2.23227	-2.3995	2.5016	-1.93685	-0.898142	-1.16629
SCG3	-0.665076	3.566	-1.28183	-1.95003	2.35847	-0.84809	0.902822	-1.22187
PCDHA6	1.0857	1.80094	2.54973	0.71552	-2.35093	-0.203783	1.15287	1.39744
PCDHGB5	0.230817	0.98046	2.00981	0.635487	-2.63871	-0.164169	-0.741345	0.0874318
Stage IB-specific IRGs in LUSC
ADAM2	0	0	0	0	-2.51373	5.22657	0	0
CLDN9	1.56106	-0.417893	2.4523	3.62344	-0.525503	3.49391	0.0631773	-0.102319
NTSR1	-0.0775376	1.21156	6.75837	5.82697	0.794522	3.17675	-0.772064	0.732986
SOAT2	0	0	0	0	1.04702	-3.01188	-0.914	-0.885911
Stage II-specific IRGs in LUSC
FGF4	0	0	0	0	0	0	10.1511	0
TAC1	0	0	0	0	-0.391317	0.21497	9.63004	-6.47756
DEFA6	0	0	0	0	-2.49766	-1.13807	7.83044	0
NLRP4	-0.692343	0.0658288	1.44798	-0.974752	-2.12389	-0.695581	4.80943	-0.994697
TDGF1	-1.49044	-2.52099	1.30896	-1.07495	-3.71112	-1.13508	3.77026	-2.21019
OMG	-0.0499814	3.93372	0.0371322	0.887953	-0.737527	-0.538052	3.09561	0.604706
BTNL2	0.299208	0.0536771	0.624405	-0.357365	-0.46654	-0.672571	3.09072	-2.21955
SEMA3A	3.31714	3.03398	1.56204	3.80702	0.836701	0.798889	3.01246	-0.882434
CD8B	1.35233	0.267322	-0.692401	-0.30025	0.195242	0.161408	2.93026	-0.877838
CTNNA2	0.662234	1.34699	2.24399	-0.0210836	-4.36986	-2.74929	2.91531	0.310157
UNC13A	-0.0394372	2.06369	0.786638	0.644729	0.619311	0.644527	2.90674	0.19496
CALY	1.6648	1.41088	0.0172495	4.15933	-0.495764	-1.64676	2.82622	-0.912739
CTNNA3	0	0	0	0	-1.13582	0.341672	2.7491	-1.35923
PCDHA1	0.997674	1.62425	1.74533	2.62686	-1.16129	0.398588	2.69704	0.855636
CACNA1A	0.111404	0.812789	1.23776	0.947991	0.729244	0.416718	2.66572	0.232116
EREG	0.545464	2.47272	1.78792	4.58197	-2.05491	-0.0419797	2.56042	0.578437
CDH7	1.01597	3.01789	0.382865	1.64355	0.803548	0.837422	2.42079	-4.27077
XKRX	3.70302	1.95724	3.38341	2.726	0.711928	0.783615	2.34498	-1.12929
IL26	0	0	0	0	-0.15094	0.0145252	-2.93737	-0.125833
Stage III-specific IRGs in LUSC
FGA	4.03538	0.366627	4.22818	5.28508	-3.0597	-2.16776	-4.96175	7.17041
APCS	1.79458	2.33611	3.16402	0	-0.581343	0.447042	-0.862483	6.17548
PIWIL3	2.37726	2.03588	2.07089	7.97791	0.98322	-3.1812	0	5.93593
HAND1	2.36202	-7.93655	-1.59874	0.161742	-4.14552	-3.24328	-2.56518	5.40531
CDH17	2.71076	0.56761	6.6741	5.95267	-1.07653	0.266732	-2.09343	4.65014
CDH10	-2.61709	0.786215	-0.825353	-2.7261	-3.68951	-2.63091	-2.73891	3.91132
CYP11A1	0.455674	0.657462	-1.34453	-1.28447	0.649357	-2.36299	-2.31738	3.8016
SPDEF	4.01092	3.03395	3.80854	4.18218	-0.360182	-1.63237	0.285855	3.78666
CASQ1	0	0	0	0	-0.650914	-0.524266	-0.796044	3.68327
S100A12	-1.32461	-2.09189	-1.28907	-2.10313	0.0851491	0.560563	-0.692898	3.56441
LAIR2	2.45999	-0.51991	0.666225	-1.17137	-0.317714	-0.44487	-1.12441	3.37883
GDF6	-1.74423	0.417069	-0.096437	0.684027	0.733777	-1.36491	0.286918	3.32451
LRP2	-0.0955539	-2.49807	-2.0507	-1.66417	-2.52636	-3.10484	-5.03723	3.2827
FAM19A2	-0.27861	-1.07443	0.0236068	-2.23832	-1.70778	-0.932182	-2.04032	3.20451
ART4	-1.42484	-3.15435	-2.02627	-3.02907	-3.79242	-3.46073	-3.92378	2.96124
PRTN3	-0.179121	-1.43677	0.627263	2.63788	-2.92172	-3.76393	-0.779566	2.95289
CYTL1	-1.02925	-0.499737	0.254548	-1.19784	-1.88489	-2.1669	-1.11007	2.93059
C4BPB	0.83893	1.62512	2.8064	2.10827	-3.99339	-3.52223	-5.11358	2.91201
SEMA7A	0.846162	0.786041	1.97628	2.08891	-0.0267018	0.646623	0.823501	2.66993
DOCK5	-0.15254	-0.0548234	1.2176	0.256782	-0.515314	-0.457721	-0.0059411	2.56967
SCIN	2.20206	0.884846	2.45133	0.761715	-0.0173095	0.637998	-1.56536	2.56919
F5	-0.146706	0.862013	4.8996	3.16489	0.715147	-2.05744	-0.2701	2.54144
TF	1.82473	0.606605	1.56053	5.06983	-0.350573	0.854114	-0.93292	2.45104
EDN3	-3.4167	-2.07963	-2.47249	-6.29028	0.901876	-4.90063	-5.94957	2.35992
MPDZ	-0.892159	-1.11216	-0.842439	-1.12443	-0.384594	-0.975852	-0.662346	-2.41635
KIT	0.494552	2.12877	0.921203	-0.216919	1.97199	0.172519	0.187133	-2.44348
PF4V1	1.03572	3.41969	0.757246	1.95256	-0.546028	1.89637	3.75704	-3.06154
BAALC	1.60759	-1.78617	0.756986	-1.52612	-0.393174	0.810655	0.677333	-3.38084
